# Supplementary material for: Smoothelin-Like Protein 1 Regulates the Thyroid Hormone-Induced Homeostasis and Remodeling of C2C12 Cells via the Modulation of Myosin Phosphatase
Source: Int J Mol Sci. 2021 Sep 24;22(19):10293. doi: 10.3390/ijms221910293 (PMC8508602; doi:10.3390/ijms221910293)
Supplement: Supplementary file 1 [file ijms-22-10293-s001.zip]

Archive with 1 entries (1 files):
- ijms-1361337-supplementary.pdf
